# Supplementary material for: Host Barriers Limit Viral Spread in a Spillover Host: A Study of Deformed Wing Virus in the Bumblebee Bombus terrestris
Source: Viruses. 2024 Apr 15;16(4):607. doi: 10.3390/v16040607 (PMC11053533; doi:10.3390/v16040607)
Supplement: Supplementary file 1 [file viruses-16-00607-s001.zip]

Archive with 2 entries (2 files):
- Supplementary material Viruses MDPI Streicher et al..pdf
- Supplementary Table S2 Real-time PCR results Streicher et al..xlsx
